# Supplementary material for: SPOTing Acetyl-Lysine Dependent Interactions
Source: Microarrays (Basel). 2015 Aug 17;4(3):370–88. doi: 10.3390/microarrays4030370 (PMC4996381; doi:10.3390/microarrays4030370)
Supplement: Supplementary file 1 [file microarrays-04-00370-s001.zip]

Archive with 2 entries (2 files):
- microarrays-91693-Table S1.xlsx
- microarrays-91693-Figure S1,S2.docx
