# Supplementary material for: SPOTing Acetyl-Lysine Dependent Interactions
Source: Microarrays (Basel). 2015 Aug 17;4(3):370–88. doi: 10.3390/microarrays4030370 (PMC4996381; doi:10.3390/microarrays4030370)
Supplement: Supplementary file 1 [file microarrays-04-00370-s001.zip › microarrays-91693-Table S1.xlsx]

## Sheet: SPOT Sequences (Full)
Histone	Length	Modification	Position	Peptide
	poly-His Control	poly-His Control	A1	HHHHHHHHHHHH
	poly-His Control	poly-His Control	A2	HHHHHHHHHHHH
H2A (Q6FI13)	1 - 15	K5ac	A3	SGRG-Kac-QGGKARAKAK
	2 - 16	K9ac	A4	GRGKQGG-Kac-ARAKAKS
	7 - 21	K13ac	A5	GGKARA-Kac-AKSRSSRA
	9 - 23	K15ac	A6	KARAKA-Kac-SRSSRAGL
	1 - 15	K5ac/K9ac	A7	SGRG-Kac-QGG-Kac-ARAKAK
	1 - 15	K5ac/K9ac/K13ac	B1	SGRG-Kac-QGG-Kac-ARA-Kac-AK
	3 - 17	K9ac/K13ac	B2	RGKQGG-Kac-ARA-Kac-AKSR
	3 - 17	K5ac/K13ac	B3	RG-Kac-QGGKARA-Kac-AKSR
	5 - 19	K9ac/K13ac/K15ac	B4	KQGG-Kac-ARA-Kac-A-Kac-SRSS
	6 - 20	K13ac/K15ac	B5	QGGKARA-Kac-A-Kac-SRSSR
H2B (P62807)	1 - 15	K5ac	B6	PEPA-Kac-SAPAPKKGSK
	4 - 18	K11ac	B7	AKSAPAP-Kac-KGSKKAV
	5 - 19	K12ac	C1	KSAPAPK-Kac-GSKKAVT
	8 - 22	K15ac	C2	PAPKKGS-Kac-KAVTKAQ
	9 - 23	K16ac	C3	APKKGSK-Kac-AVTKAQK
	13 - 27	K20ac	C4	GSKKAVT-Kac-AQKKDGK
	16 - 30	K23ac	C5	KAVTKAQ-Kac-KDGKKRK
	17 - 31	K24ac	C6	AVTKAQK-Kac-DGKKRKR
	1 - 15	K5ac/K11ac	C7	PEPA-Kac-SAPAP-Kac-KGSK
	4 - 18	K11ac/K12ac	D1	AKSAPAP-Kac-Kac-GSKKAV
	6 - 20	K11ac/K15ac	D2	SAPAP-Kac-KGS-Kac-KAVTK
	6 - 20	K11ac/K16ac	D3	SAPAP-Kac-KGSK-Kac-AVTK
	6 - 20	K12ac/K15ac	D4	SAPAPK-Kac-GS-Kac-KAVTK
	6 - 20	K12ac/K16ac	D5	SAPAPK-Kac-GSK-Kac-AVTK
	6 - 20	K11ac/K12ac/K15ac/K16ac	D6	SAPAP-Kac-Kac-GS-Kac-Kac-AVTK
	9 - 23	K15ac/K16ac	D7	APKKGS-Kac-Kac-AVTKAQK
	poly-His Control	poly-His Control	E1	HHHHHHHHHHHH
	14 - 28	K20ac/K23ac	E2	SKKAVT-Kac-AQ-Kac-KDGKK
	14 - 28	K20ac/K24ac	E3	SKKAVT-Kac-AQK-Kac-DGKK
	14 - 28	K20ac/K23ac/K24ac	E4	SKKAVT-Kac-AQ-Kac-Kac-DGKK
H3 (P68431)	1 - 15	K4ac	E5	ART-Kac-QTARKSTGGKA
	1 - 15	K9ac	E6	ARTKQTAR-Kac-STGGKA
	1 - 15	K4ac/K9ac	E7	ART-Kac-QTAR-Kac-STGGKA
	5 - 19	K9ac/K14ac	F1	QTAR-Kac-STGG-Kac-APRKQ
	1 - 15	K9ac/K14ac	F2	ARTKQTAR-Kac-STGG-Kac-A
	5 - 19	K9ac/K14ac	F3	QTAR-Kac-STGG-Kac-APRKQ
	1 - 15	K4ac/K9ac/K14ac	F4	ART-Kac-QTAR-Kac-STGG-Kac-A
	7 - 21	K9ac/K14ac/K18ac	F5	AR-Kac-STGG-Kac-APR-Kac-QLA
	5 - 19	K9ac/K14ac	F6	QTAR-Kac-STGG-Kac-APRKQ
	poly-His Control	poly-His Control	F7	HHHHHHHHHHHH
	5 - 19	K9ac/K14ac/K18ac	G1	QTAR-Kac-STGG-Kac-APR-Kac-Q
	5 - 19	K14ac/K18ac	G2	QTARKSTGG-Kac-APR-Kac-Q
	9 - 23	K14ac/K18ac	G3	KSTGG-Kac-APR-Kac-QLATK
	12 - 26	K14ac/K18ac	G4	GG-Kac-APR-Kac-QLATKAAR
	12 - 26	K14ac/K18ac/K23ac	G5	GG-Kac-APR-Kac-QLAT-Kac-AAR
	14 - 28	K18ac/K23ac	G6	KAPR-Kac-QLAT-Kac-AARKS
	14 - 28	K18ac/K27ac	G7	KAPR-Kac-QLATKAAR-Kac-S
	15 - 29	K9ac/K14ac/K18ac	H1	APR-Kac-QLAT-Kac-AAR-Kac-SA
	15 - 29	K9ac/K18ac	H2	APR-Kac-QLATKAAR-Kac-SA
	15 - 29	K14ac/K18ac	H3	APRKQLAT-Kac-AAR-Kac-SA
H4 (P62805)	1 -15	K5ac	H4	SGRG-Kac-GGKGLGKGGA
	1 -15	K8ac	H5	SGRGKGG-Kac-GLGKGGA
	5 - 19	K12ac	H6	KGGKGLG-Kac-GGAKRHR
	9 -23	K16ac	H7	GLGKGGA-Kac-RHRKVLR
	13 - 27	K20ac	I1	GGAKRHR-Kac-VLRDNIQ
	1 -15	K5ac/K8ac	I2	SGRG-Kac-GG-Kac-GLGKGGA
	1 -15	K5ac/K8ac/K12ac	I3	SGRG-Kac-GG-Kac-GLG-Kac-GGA
	1 -15	K8ac/K12ac	I4	SGRGKGG-Kac-GLG-Kac-GGA
	3 - 17	K8ac/K12ac	I5	RGKGG-Kac-GLG-Kac-GGAKR
	5 - 19	K8ac/K12ac/K16ac	I6	KGG-Kac-GLG-Kac-GGA-Kac-RHR
	1 -15	K5ac/K12ac	I7	SGRG-Kac-GGKGLG-Kac-GGA
	poly-His Control	poly-His Control	J1	HHHHHHHHHHHH
	poly-His Control	poly-His Control	J2	HHHHHHHHHHHH
	7 - 21	K12ac/K16ac	J3	GKGLG-Kac-GGA-Kac-RHRKV
	7 - 21	K8ac/K12ac/K16ac	J4	G-Kac-GLG-Kac-GGA-Kac-RHRKV
	7 - 21	K12ac/K156ac/K20ac	J5	GKGLG-Kac-GGA-Kac-RHR-Kac-V
	9 - 23	K12ac/K16ac/K20ac	J6	GLG-Kac-GGA-Kac-RHR-Kac-VLR
	11 - 25	K16ac/K20ac	J7	GKGGA-Kac-RHR-Kac-VLRDN

## Sheet: BLI Sequences (Full)
Histone	Length	Modification	Position	Peptide
H2A.1	1 - 21	H2A.1(1-21) CTRL	B12	SGRGKQGGKARAKAKTRSSRA
	1 - 21	K5ac	C1	SGRG-Kac-QGGKARAKAKTRSSRA
	1 - 21	K9ac	C2	SGRGKQGG-Kac-ARAKAKTRSSRA
	1 - 21	K13ac	C3	SGRGKQGGKARA-Kac-AKTRSSRA
	1 - 21	K15ac	C4	SGRGKQGGKARAKA-Kac-TRSSRA
	1 - 21	K5acK9ac	C5	SGRG-Kac-QGG-Kac-ARAKAKTRSSRA
	1 - 21	K5acK13ac	C6	SGRG-Kac-QGGKARA-Kac-AKTRSSRA
	1 - 21	K5acK15ac	C7	SGRG-Kac-QGGKARAKA-Kac-TRSSRA
	1 - 21	K9acK13ac	C8	SGRGKQGG-Kac-ARA-Kac-AKTRSSRA
	1 - 21	K9acK15ac	C9	SGRGKQGG-Kac-ARAKA-Kac-TRSSRA
	1 - 21	K13acK15ac	C10	SGRGKQGGKARA-Kac-A-Kac-TRSSRA
	1 - 21	K5acK9acK13ac	C11	SGRG-Kac-QGG-Kac-ARA-Kac-AKTRSSRA
	1 - 21	K5acK13acK15ac	C12	SGRG-Kac-QGGKARA-Kac-A-Kac-TRSSRA
	1 - 21	K9acK13acK15ac	D1	SGRGKQGG-Kac-ARA-Kac-A-Kac-TRSSRA
	1 - 21	K5acK9acK15ac	D2	SGRG-Kac-QGG-Kac-ARAKA-Kac-TRSSRA
	1 - 21	K5acK9acK13acK15ac	D3	SGRG-Kac-QGG-Kac-ARA-Kac-A-Kac-TRSSRA
H2B	1 - 21	H2B(1-21) CTRL	D4	PEPAKSAPAPKKGSKKAVTKA
	1 - 21	K5ac	D5	PEPA-Kac-SAPAPKKGSKKAVTKA
	1 - 21	K11ac	D6	PEPAKSAPAP-Kac-KGSKKAVTKA
	1 - 21	K12ac	D7	PEPAKSAPAPK-Kac-GSKKAVTKA
	1 - 21	K15ac	D8	PEPAKSAPAPKKGS-Kac-KAVTKA
	1 - 21	K5acK11acK16ac	D9	PEPA-Kac-SAPAP-Kac-KGSK-Kac-AVTKA
	1 - 21	K5acK12ac	D10	PEPA-Kac-SAPAPK-Kac-GSKKAVTKA
	1 - 21	K5acK15ac	D11	PEPA-Kac-SAPAPKKGS-Kac-KAVTKA
	1 - 21	K5acK16ac	D12	PEPA-Kac-SAPAPKKGSK-Kac-AVTKA
H2B	13 - 33	H2B(13-33) CTRL	E12	GSKKAVTKAQKKDGKKRKRSR
	13 - 33	K20ac	F1	GSKKAVT-Kac-AQKKDGKKRKRSR
	13 - 33	K23ac	F2	GSKKAVTKAQ-Kac-KDGKKRKRSR
	13 - 33	K24ac	F3	GSKKAVTKAQK-Kac-DGKKRKRSR
	13 - 33	K20acK23acK24ac	F4	GSKKAVT-Kac-AQ-Kac--Kac-DGKKRKRSR
H2B-1J	1 - 21	H2B-1J(1-21) CTRL	E1	PEPAKSAPAPGSKKAVTKA
	1 - 21	K11acK15ac	E2	PEPAKSAPAP-Kac-KGS-Kac-KAVTKA
	1 - 21	K11acK16ac	E3	PEPAKSAPAP-Kac-KGSK-Kac-AVTKA
	1 - 21	K5acK11acK12ac	E4	PEPA-Kac-SAPAP-Kac--Kac-GSKKAVTKA
	1 - 21	K5acK15acK16ac	E5	PEPA-Kac-SAPAPKKGS-Kac--Kac-AVTKA
	1 - 21	K11acK12acK15acK16ac	E6	PEPAKSAPAP-Kac--Kac-GS-Kac--Kac-AVTKA
	1 - 21	K11acK15acK16ac	E7	PEPAKSAPAP-Kac-KGS-Kac--Kac-AVTKA
	1 - 21	K12acK15acK16ac	E8	PEPAKSAPAPK-Kac-GS-Kac--Kac-AVTKA
	1 - 21	K11acK12acK15ac	E9	PEPAKSAPAP-Kac--Kac-GS-Kac-KAVTKA
	1 - 21	K11acK12acK16ac	E10	PEPAKSAPAP-Kac--Kac-GSK-Kac-AVTKA
	1 - 21	K5acK11acK12acK15acK16ac	E11	PEPA-Kac-SAPAP-Kac--Kac-GS-Kac--Kac-AVTKA
H3	1 - 21	H3(1-21) CTRL	F5	ARTKQTARKSTGGKAPRKQLA
	1 - 21	K4ac	F6	ART-Kac-QTARKSTGGKAPRKQLA
	1 - 21	K9ac	F7	ARTKQTAR-Kac-STGGKAPRKQLA
	1 - 21	K14ac	F8	ARTKQTARKSTGG-Kac-APRKQLA
	1 - 21	K4acK9ac	F9	ART-Kac-QTAR-Kac-STGGKAPRKQLA
	1 - 21	K4acK14ac	F10	ART-Kac-QTARKSTGG-Kac-APRKQLA
	1 - 21	K9acK14ac	F11	ARTKQTAR-Kac-STGG-Kac-APRKQLA
	1 - 21	K4acK9acK14ac	F12	ART-Kac-QTAR-Kac-STGG-Kac-APRKQLA
	11 - 31	H3(11-31) CTRL	G1	TGGKAPRKQLATKAARKSAPA
	11 - 31	K14ac	G2	TGG-Kac-APRKQLATKAARKSAPA
	11 - 31	K18ac	G3	TGGKAPR-Kac-QLATKAARKSAPA
	11 - 31	K23ac	G4	TGGKAPRKQLAT-Kac-AARKSAPA
	11 - 31	K27ac	G5	TGGKAPRKQLATKAAR-Kac-SAPA
	11 - 31	K14acK18ac	G6	TGG-Kac-APR-Kac-QLATKAARKSAPA
	11 - 31	K14acK23ac	G7	TGG-Kac-APRKQLAT-Kac-AARKSAPA
	11 - 31	K14acK27ac	G8	TGG-Kac-APRKQLATKAAR-Kac-SAPA
	11 - 31	K18acK23ac	G9	TGGKAPR-Kac-QLAT-Kac-AARKSAPA
	11 - 31	K18acK27ac	G10	TGGKAPR-Kac-QLATKAAR-Kac-SAPA
	11 - 31	K23acK27ac	G11	TGGKAPRKQLAT-Kac-AAR-Kac-SAPA
	11 - 31	K14acK23acK27ac	G12	TGG-Kac-APRKQLAT-Kac-AAR-Kac-SAPA
	11 - 31	K18acK23acK27ac	H1	TGGKAPR-Kac-QLAT-Kac-AAR-Kac-SAPA
	11 - 31	K14acK18acK27ac	H2	TGG-Kac-APR-Kac-QLATKAAR-Kac-SAPA
	11 - 31	K14acK18acK23acK27ac	H3	TGG-Kac-APR-Kac-QLAT-Kac-AAR-Kac-SAPA
	23 - 43	H3(23-43) CTRL	H4	KAARKSAPATGGVKKPHRYRP
	23 - 43	K36ac	H5	KAARKSAPATGGV-Kac-KPHRYRP
	23 - 43	K37ac	H6	KAARKSAPATGGVK-Kac-PHRYRP
	23 - 43	K36acK37ac	H7	KAARKSAPATGGV-Kac--Kac-PHRYRP
	23 - 43	K27ac	H8	KAAR-Kac-SAPATGGVKKPHRYRP
	23 - 43	K27acK36ac	H9	KAAR-Kac-SAPATGGV-Kac-KPHRYRP
	23 - 43	K27acK37ac	H10	KAAR-Kac-SAPATGGVK-Kac-PHRYRP
	23 - 43	K27acK36acK37ac	H11	KAAR-Kac-SAPATGGV-Kac--Kac-PHRYRP
H4	1 - 21	H4(1-21) CTRL	A2	SGRGKGGKGLGKGGAKRHRKV
	1 - 21	K5ac	A3	SGRG-Kac-GGKGLGKGGAKRHRKV
	1 - 21	K8ac	A4	SGRGKGG-Kac-GLGKGGAKRHRKV
	1 - 21	K12ac	A5	SGRGKGGKGLG-Kac-GGAKRHRKV
	1 - 21	K16ac	A6	SGRGKGGKGLGKGGA-Kac-RHRKV
	1 - 21	K5acK8ac	A7	SGRG-Kac-GG-Kac-GLGKGGAKRHRKV
	1 - 21	K5acK12ac	A8	SGRG-Kac-GGKGLG-Kac-GGAKRHRKV
	1 - 21	K5acK16ac	A9	SGRG-Kac-GGKGLGKGGA-Kac-RHRKV
	1 - 21	K8acK12ac	A10	SGRGKGG-Kac-GLG-Kac-GGAKRHRKV
	1 - 21	K8acK16ac	A11	SGRGKGG-Kac-GLGKGGA-Kac-RHRKV
	1 - 21	K12acK16ac	A12	SGRGKGGKGLG-Kac-GGA-Kac-RHRKV
	1 - 21	K5acK8acK12ac	B1	SGRG-Kac-GG-Kac-GLG-Kac-GGAKRHRKV
	1 - 21	K8acK12acK16ac	B2	SGRGKGG-Kac-GLG-Kac-GGA-Kac-RHRKV
	1 - 21	K5acK12acK16ac	B3	SGRG-Kac-GGKGLG-Kac-GGA-Kac-RHRKV
	1 - 21	K5acK8acK16ac	B4	SGRG-Kac-GG-Kac-GLGKGGA-Kac-RHRKV
	1 - 21	K5acK8acK12acK16ac	B5	SGRG-Kac-GG-Kac-GLG-Kac-GGA-Kac-RHRKV
	9 - 29	H4(9-29) CTRL	B6	GLGKGGAKRHRKVLRDNIQGI
	9 - 29	K20ac	B7	GLGKGGAKRHR-Kac-VLRDNIQGI
	9 - 29	K16ac	B8	GLGKGGA-Kac-RHRKVLRDNIQGI
	9 - 29	K12acK16ac	B9	GLG-Kac-GGA-Kac-RHRKVLRDNIQGI
	9 - 29	K16acK20ac	B10	GLGKGGA-Kac-RHR-Kac-VLRDNIQGI
	9 - 29	K12acK16acK20ac	B11	GLG-Kac-GGA-Kac-RHR-Kac-VLRDNIQGI

## Sheet: BLI vs SPOT data
		BLI							SPOT					FMOC:β-ALA ratio
Histone		Length	Modification	ALTA Position	Peptide		Response		Length	Modification	Array Position	Peptide		1:10	1:9	1:8	1:7	1:6	1:5	1:4	1:3	1:0
H2A		1 - 21	K5ac	C1	SGRG-Kac-QGGKARAKAKTRSSRA		27.5392		1 - 15	K5ac	A3	SGRG-Kac-QGGKARAKAK		51.137	38.8258	27.1888	42.5204	34.9715	47.2341	92.0503	91.9796	70.3544
		1 - 21	K9ac	C2	SGRGKQGG-Kac-ARAKAKTRSSRA		23.7329		2 - 16	K9ac	A4	GRGKQGG-Kac-ARAKAKS		45.4179	38.9364	13.0773	24.2848	42.3819	60.6194	88.7547	76.5587	80.5023
		1 - 21	K13ac	C3	SGRGKQGGKARA-Kac-AKTRSSRA		19.5909		7 - 21	K13ac	A5	GGKARA-Kac-AKSRSSRA		27.4513	43.4592	20.2499	44.3371	43.043	78.6657	93.785	95.7256	79.2933
		1 - 21	K15ac	C4	SGRGKQGGKARAKA-Kac-TRSSRA		17.5382		9 - 23	K15ac	A6	KARAKA-Kac-SRSSRAGL		14.6091	41.2198	19.3217	28.1235	38.0336	74.3286	70.3235	63.9606	82.3273
		1 - 21	K5ac/K9ac	C5	SGRG-Kac-QGG-Kac-ARAKAKTRSSRA		22.7869		1 - 15	K5ac/K9ac	A7	SGRG-Kac-QGG-Kac-ARAKAK		3.90511	21.2358	16.8285	31.1787	30.4367	41.2315	50.4834	44.4118	83.8438
		1 - 21	K5ac/K13ac	C6	SGRG-Kac-QGGKARA-Kac-AKTRSSRA		19.8505		3 - 17	K5ac/K13ac	B3	RG-Kac-QGGKARA-Kac-AKSR		53.0016	28.62	30.6636	39.6092	34.485	67.38	95.2925	90.8305	85.418
		1 - 21	K9ac/K13ac	C8	SGRGKQGG-Kac-ARA-Kac-AKTRSSRA		21.3409		3 - 17	K9ac/K13ac	B2	RGKQGG-Kac-ARA-Kac-AKSR		37.9074	17.0762	50.8829	35.2316	26.0214	48.1453	83.9634	93.2147	81.5882
		1 - 21	K13ac/K15ac	C10	SGRGKQGGKARA-Kac-A-Kac-TRSSRA		19.0103		6 - 20	K13ac/K15ac	B5	QGGKARA-Kac-A-Kac-SRSSR		3.98153	16.0842	3.53919	15.4851	10.12	21.7162	48.99	70.6514	82.1258
		1 - 21	K5ac/K9ac/K13ac	C11	SGRG-Kac-QGG-Kac-ARA-Kac-AKTRSSRA		25.8262		1 - 15	K5ac/K9ac/K13ac	B1	SGRG-Kac-QGG-Kac-ARA-Kac-AK		4.88344	1.89702	8.99391	4.3729	2.32523	8.14699	52.155	24.7008	81.3266
		1 - 21	K9ac/K13ac/K15ac	D1	SGRGKQGG-Kac-ARA-Kac-A-Kac-TRSSRA		26.2844		5 - 19	K9ac/K13ac/K15ac	B4	KQGG-Kac-ARA-Kac-A-Kac-SRSS		3.45532	5.03254	2.69764	3.16709	7.82	10.1269	38.9897	9.85239	90.6916
H2B		1 - 21	K5ac	D5	PEPA-Kac-SAPAPKKGSKKAVTKA		4.66089		1 - 15	K5ac	B6	PEPA-Kac-SAPAPKKGSK		1.43488	2.05862	0.826694	4.78345	1.52567	10.1317	15.6618	16.9626	42.5882
		1 - 21	K11ac	D6	PEPAKSAPAP-Kac-KGSKKAVTKA		5.18013		4 - 18	K11ac	B7	AKSAPAP-Kac-KGSKKAV		7.61144	25.0423	14.2097	37.0072	19.259	32.6875	36.2139	17.2906	43.3225
		1 - 21	K12ac	D7	PEPAKSAPAPK-Kac-GSKKAVTKA		1.94886		5 - 19	K12ac	C1	KSAPAPK-Kac-GSKKAVT		16.6487	9.18566	24.8796	15.8464	9.96827	21.1513	36.0251	37.2052	21.3112
		1 - 21	K15ac	D8	PEPAKSAPAPKKGS-Kac-KAVTKA		5.82474		8 - 22	K15ac	C2	PAPKKGS-Kac-KAVTKAQ		5.10986	2.88525	12.2254	13.2437	1.71322	15.4744	39.7672	27.2238	41.441
		13 - 33	K20ac	F1	GSKKAVT-Kac-AQKKDGKKRKRSR		22.157		13 - 27	K20ac	C4	GSKKAVT-Kac-AQKKDGK		21.7269	13.0672	9.7535	17.6354	13.677	17.1274	31.1085	29.9583	53.4159
		13 - 33	K23ac	F2	GSKKAVTKAQ-Kac-KDGKKRKRSR		18.0468		16 - 30	K23ac	C5	KAVTKAQ-Kac-KDGKKRK		54.0265	49.3706	31.8872	48.5186	50.0806	48.1589	67.7262	84.3733	51.26
		13 - 33	K24ac	F3	GSKKAVTKAQK-Kac-DGKKRKRSR		16.1923		17 - 31	K24ac	C6	AVTKAQK-Kac-DGKKRKR		61.4499	85.1376	65.3816	76.4917	91.8366	93.6589	83.0306	95.568	62.2029
		1 - 21	K11ac/K15ac	E2	PEPAKSAPAP-Kac-KGS-Kac-KAVTKA		2.31905		6 - 20	K11ac/K15ac	D2	SAPAP-Kac-KGS-Kac-KAVTK		1.58159	0.558967	1.293	2.43369	0.0187916	2.56858	8.05452	20.0335	32.4548
		1 - 21	K11ac/K16ac	E3	PEPAKSAPAP-Kac-KGSK-Kac-AVTKA		2.46315		6 - 20	K11ac/K16ac	D3	SAPAP-Kac-KGSK-Kac-AVTK		1.66677	0.248435	0.880576	2.78693	0.845351	7.49264	13.589	20.2748	55.9183
		13 - 33	K11ac/K12ac/K15ac	E9	PEPAKSAPAP-Kac-Kac-GS-Kac-KAVTKA		3.26681		6 - 20	K11ac/K12ac/K15ac/K16ac	D6	SAPAP-Kac-Kac-GS-Kac-Kac-AVTK		1.05883	0.746985	0.444493	1.7091	0.0701884	0.159861	0.525688	0	0
		13 - 33	K20ac/K23ac/K24ac	F4	GSKKAVT-Kac-AQ-Kac-Kac-DGKKRKRSR		21.9538		14 - 28	K20ac/K23ac/K24ac	E4	SKKAVT-Kac-AQ-Kac-Kac-DGKK		3.61875	1.3675	5.10865	7.76411	2.41524	3.31957	12.9148	2.89108	30.7249
H3		1 - 21	K4ac	F6	ART-Kac-QTARKSTGGKAPRKQLA		11.6658		1 - 15	K4ac	E5	ART-Kac-QTARKSTGGKA		30.3775	15.6535	33.6752	37.2609	12.4006	34.2606	32.164	70.3624	71.1096
		1 - 21	K9ac	F7	ARTKQTAR-Kac-STGGKAPRKQLA		11.3674		1 - 15	K9ac	E6	ARTKQTAR-Kac-STGGKA		28.5097	21.3468	25.4133	34.1141	14.773	24.7251	21.2074	51.114	79.7076
		1 - 21	K4ac/K9ac	F9	ART-Kac-QTAR-Kac-STGGKAPRKQLA		16.5502		1 - 15	K4ac/K9ac	E7	ART-Kac-QTAR-Kac-STGGKA		3.70322	4.26328	8.8344	12.933	3.84589	3.6661	14.9112	13.9695	65.201
		1 - 21	K9ac/K14ac	F11	ARTKQTAR-Kac-STGG-Kac-APRKQLA		10.3644		5 - 19	K9ac/K14ac	F1	QTAR-Kac-STGG-Kac-APRKQ		2.96991	1.01721	1.61013	2.17629	1.74507	19.2442	24.0347	35.9762	50.7542
		11 - 31	K14ac/K18ac	G6	TGG-Kac-APR-Kac-QLATKAARKSAPA		7.32913		9 - 23	K14ac/K18ac	G3	KSTGG-Kac-APR-Kac-QLATK		3.24364	1.2306	8.89131	7.14186	6.17555	13.1031	19.4801	18.9034	33.2088
		11 - 31	K18ac/K23ac	G9	TGGKAPR-Kac-QLAT-Kac-AARKSAPA		3.64806		14 - 28	K18ac/K23ac	G6	KAPR-Kac-QLAT-Kac-AARKS		14.6956	15.8359	19.6278	19.1491	12.5162	25.9167	26.4526	35.3799	66.1893
		11 - 31	K18ac/K27ac	G10	TGGKAPR-Kac-QLATKAAR-Kac-SAPA		2.4358		14 - 28	K18ac/K27ac	G7	KAPR-Kac-QLATKAAR-Kac-S		11.0937	15.5664	23.7334	24.4702	23.4384	25.1572	27.296	17.1743	62.2071
		1 - 21	K4ac/K9ac/K14ac	F12	ART-Kac-QTAR-Kac-STGG-Kac-APRKQLA		6.90611		1 - 15	K4ac/K9ac/K14ac	F4	ART-Kac-QTAR-Kac-STGG-Kac-A		1.39311	0.02946	0.376989	1.98177	0.0169264	0.152395	3.10522	3.64857	32.1222
H4		1 - 21	K5ac	A3	SGRG-Kac-GGKGLGKGGAKRHRKV		24.1885		1 -15	K5ac	H4	SGRG-Kac-GGKGLGKGGA		6.12319	12.4129	34.0069	23.9567	8.30067	28.5092	37.6169	15.1709	51.1169
		1 - 21	K8ac	A4	SGRGKGG-Kac-GLGKGGAKRHRKV		26.1825		1 -15	K8ac	H5	SGRGKGG-Kac-GLGKGGA		12.9905	16.0503	37.8488	18.406	11.4181	34.0939	31.5522	34.4299	44.2663
		1 - 21	K12ac	A5	SGRGKGGKGLG-Kac-GGAKRHRKV		23.739		5 - 19	K12ac	H6	KGGKGLG-Kac-GGAKRHR		41.3879	63.1555	52.9073	52.8602	41.0926	60.6278	69.3016	84.8247	67.8558
		1 - 21	K16ac	A6	SGRGKGGKGLGKGGA-Kac-RHRKV		22.4642		9 -23	K16ac	H7	GLGKGGA-Kac-RHRKVLR		64.493	83.7208	89.2353	57.365	80.8484	82.0157	89.6044	60.7126	51.8476
		9 - 29	K20ac	B7	GLGKGGAKRHR-Kac-VLRDNIQGI		13.8484		13 - 27	K20ac	I1	GGAKRHR-Kac-VLRDNIQ		14.6332	14.9944	45.6025	18.8663	11.4632	32.9574	29.8435	43.759	28.9278
		1 - 21	K5ac/K8ac	A7	SGRG-Kac-GG-Kac-GLGKGGAKRHRKV		76.5315		1 -15	K5ac/K8ac	I2	SGRG-Kac-GG-Kac-GLGKGGA		1.01858	1.77575	7.88992	4.68993	1.31477	6.18859	5.31533	16.2611	74.8171
		1 - 21	K5ac/K12ac	A8	SGRG-Kac-GGKGLG-Kac-GGAKRHRKV		35.0853		1 -15	K5ac/K12ac	I7	SGRG-Kac-GGKGLG-Kac-GGA		0.122432	2.2272	2.41191	2.01589	2.04515	3.65657	2.86949	2.29748	43.3698
		1 - 21	K8ac/K12ac	A10	SGRGKGG-Kac-GLG-Kac-GGAKRHRKV		38.9408		3 - 17	K8ac/K12ac	I5	RGKGG-Kac-GLG-Kac-GGAKR		18.0305	24.8991	55.1382	30.7068	25.1709	50.3003	59.8745	49.7767	80.483
		1 - 21	K12ac/K16ac	A12	SGRGKGGKGLG-Kac-GGA-Kac-RHRKV		43.6141		7 - 21	K12ac/K16ac	J3	GKGLG-Kac-GGA-Kac-RHRKV		18.7905	25.7425	61.3882	29.9214	51.4646	91.2764	84.802	83.4556	78.1081
		9 - 29	K16ac/K20ac	B10	GLGKGGA-Kac-RHR-Kac-VLRDNIQGI		9.83603		11 - 25	K16ac/K20ac	J7	GKGGA-Kac-RHR-Kac-VLRDN		14.5504	34.0397	35.9683	22.4731	27.5761	41.3914	23.275	26.2515	62.9121
		1 - 21	K5ac/K8ac/K12ac	B1	SGRG-Kac-GG-Kac-GLG-Kac-GGAKRHRKV		99.2913		1 -15	K5ac/K8ac/K12ac	I3	SGRG-Kac-GG-Kac-GLG-Kac-GGA		0	0.470342	4.88757	0.871826	1.47384	1.21403	0.426833	1.58257	19.7868
		1 - 21	K8ac/K12ac/K16ac	B2	SGRGKGG-Kac-GLG-Kac-GGA-Kac-RHRKV		51.212		5 - 19	K8ac/K12ac/K16ac	I6	KGG-Kac-GLG-Kac-GGA-Kac-RHR		1.29568	9.59753	7.30336	13.9645	9.15563	26.7797	16.8291	34.5217	85.5259
		9 - 29	K12ac/K16ac/K20ac	B11	GLG-Kac-GGA-Kac-RHR-Kac-VLRDNIQGI		16.3905		9 - 23	K12ac/K16ac/K20ac	J6	GLG-Kac-GGA-Kac-RHR-Kac-VLR		1.01718	15.2502	15.777	15.5984	33.5126	59.4765	51.6987	39.7372	54.6644
